# Supplementary material for: Recovery and resilience of tropical forests after disturbance
Source: Nat Commun. 2014 May 20;5:3906. doi: 10.1038/ncomms4906 (PMC4354292; doi:10.1038/ncomms4906)
Supplement: Supplementary Data 1 — All published studies from which data was extracted and variables recorded from diagrams. [file ncomms4906-s1.xlsx]

## Sheet: Supplementary Data 1
Reference	Country	Location	Latitude	Longitude	Altitude (m)	Site	No. recoveries	Vegetation ID	Disturbance Category	Disturbance Type	Tpre (Cal. yr BP)	Tmin (Cal. yr BP)	Tmax (Cal. yr BP)	Trec (yrs)	Fpre (%)	Fmin (%)	Fmax (%)	FD (%)	RR (%)
Morley (1982)	Indonesia	A	-2.0197	101.375	950	swamp adjoining Lake Padang	5	Primary forest trees	FC	SC	5593	*	*	520	93	69	78	25.8	0.072
									FC	SC	5069	*	*	296	78	52	65	33.3	0.169
									FC	SC	3897	*	*	325	62	38	67	38.7	0.372
									FC	SC	2539.5	*	*	325	78	39	54	50	0.118
									FC	SC	1391	*	*	285	54	36	67	33.3	0.604
Maloney (1985/80)	Indonesia	A	2.3306	98.8333	1450	Pea Sim-sim swamp	1	Forest	FC	FC	4452.5	*	*	630	95	41	80	56.8	0.115
Newsome (1985)	Indonesia	A	-1.0667	100.767	1535	Lake di-Atas swamp	3	Forest	FC	FC	15476	13141	11435	1706	81	60	84	25.9	0.067
									FC	FC	11435	9303	7957	1346	84	34	71	59.5	0.055
									FC	FC	7957	7163	6155	1008	86	56	84	34.9	0.093
Powell et al. (1975)	Papua New Guinea	A	-5.8667	144.217	1885	Draepi Swamp	1	Forest	LI	LI-V	1100	*	*	741	79	32	64	59.5	0.092
Maloney (1981)	Indonesia	A	2.3333	98.8333	1445	Tao Sipinggan	1	Forest	FC	Ag	1038.5	*	*	100	80	45	80	43.8	1
van Zeist et al. (1979)	Indonesia	A	-6.8333	106.917	1000	Situ Gunung	4	arboreal pollen	FC	FC	8015	7657	7494	163	82	68	80	17.1	0.526
									FC	FC	7494	7292	7100	192	80	66	77	17.5	0.409
									FC	FC	6301	6085	5675	410	75	14	70	81.3	0.224
									C	CD	5675	4995	4745	250	70	5	18	92.9	0.08
Morley (1981)	Malaysia	A	3.8167	102.417	lowland	Tasek Bera Kuin (swamp)	4	Forest taxa	U	N	4615	*	*	125	92	80	88	13	0.533
									U	N	1527.5	*	*	515	96	52	94	45.8	0.185
									FC	SC	797	*	*	49	94	58	66	38.3	0.454
									FC	SC	548.5	*	*	129	66	42	78	36.4	1.163
Urquhart (2009)	Nicaragua	S	12.0345	-83.9276	lowland	Neotropical swamp	6	Non-disturbance forest taxa	LI	LI-H	3574.5	*	*	40	56	44	58	21.4	2.917
									LI	LI-F	3253	*	*	15	58	32	56	44.8	6.154
									LI	LI-F	3135.5	*	*	15	56	48	50	14.3	1.667
									LI	LI-F	3094.5	*	*	20	60	54	78	10	20
									LI	LI-F	3057	*	*	10	78	68	76	12.8	8
									LI	LI-F	3050	*	*	10	76	68	72	10.5	5
Mueller et al. (2009)	Guatemala	S	17	-89.9167	lowland	Lake Peten Itza	1	Tropical forest taxa	C	CD	4500	*	*	800	69	9	35	87	0.054
Colinvaux et al. (1996)	Brazil	S	0.26667	-66.6833	lowland	Lake Pata	4	Arboreal	C	C	17492.5	11262.5	9465.5	1797	81	73	83	9.9	0.07
									U	U	9465.5	7358.5	7294	64.5	83	75	85	9.6	1.938
									U	U	7294	6727.5	6099	628.5	85	74	93	12.9	0.275
									U	U	6099	5783.5	4879	904.5	93	80	90	14	0.085
Elenga et al. (1994)	Congo	Af	-4.075	15.3833	400	Ngamakala Pond	7	Arboreal	C	CD	16165	*	*	516	67	55	64	17.9	0.145
									C	CD	15261.5	*	*	3027	64	54	92	15.6	0.126
									C	C	9501	*	*	46	92	75	80	18.5	0.639
									C	C	4240.5	*	*	58	80	68	84	15	2.299
									C	CD	3620	*	*	166	66	31	39	53	0.138
									U	U	1152.5	*	*	118.5	40	37	51	7.5	3.938
									U	U	994	*	*	94.8	51	42	84	17.6	4.923
Piperno & Jones (2003)	Panama	C	9.0333	-79.5167	10	crater lake	3	Arboreal	FC	FC	7056	6586	5888	947	64	50	59	21.9	0.068
									FC	FC	3489	2770	2015	621.5	27	18	50	33.3	0.572
									FC	FC	886	540	96	544.8	36	27	32	25	0.102
Vincens et al. (2003)	Tanzania	Af	-9.3333	33.75	770	crater lake	6	Zambezian arboreal pollen	C	CD	3582	2966	2673	274	33	15	32	54.5	0.345
									C	C	2673	2490	2271	200.6	32	28	35	12.5	0.872
									C	CP	1595	1522	1456	59.4	47	10	22	78.7	0.546
									C	CP	1456	1373	1326	41.6	22	17	27	22.7	4.808
									C	CP	1082	1023	951	35.6	9	5	9	44.4	2.809
									C	CP	951	729	341	385.3	9	5	33	44.4	1.817
Behling & Lima da Costa (2000)	Brazil	S	-1.75	-51.5	lowland	small river (with tidal influence)	1	Trees, shrubs, climbers & epiphytes	C	CS	7893.5	*	*	1392	74.7	48	77	35.7	0.079
Maley (2002)	Cameroon	Af	-4.6667	9.4	300	crater lake	7	Trees	C	C	20000	*	*	1334	82	40	65	51.2	0.045
									C	CD	18333	*	*	800	65	36	60	44.6	0.103
									C	CD	16000	*	*	1000	62	30	64	51.6	0.106
									C	CD	14000	*	*	200	64	50	68	21.9	0.643
									C	CP	11500	*	*	300	68	50	78	26.5	0.519
									C	CD	10500	*	*	300	78	61	91	21.8	0.588
									C	CP	3333	*	*	666	98	60	89	38.8	0.115
Wooller et al. (2004)	Belize	C	16.8333	-88.1	0	Twin Cays	3	Mangrove	LI	LI-H	7135	7070	6938	132	83	34	86	59	0.804
									LI	LI-H	4480	4251	4224	27	86	18	40	79.1	1.198
									LI	LI-H	4171	4094	3829	265	33	12	48	63.6	0.647
Umer et al. (2007)	Ethiopia	Af	6.8667	39.8167	3950	Garba Guracha	1	trees & shrubs	FC	Ag	2197	1266	468	1266	68	41	67	39.7	0.076
Bonnefille & Riollet (1988)	Burundi	Af	-3.4667	29.5667	2103	Kashiru Swamp	2	arboreal pollen	FC	FC	1437	793	439.5	353.5	29	23	24	20.7	0.047
									FC	FC	439.5	168	0	168	24	15	18	37.5	0.198
Wooller et al. (2007)	Belize	C	16.8333	-88.1	0	Twin Cays	9	Mangrove	U	U	7982	7923	7827	96	99	65	100	24.4	1.736
									C	CS	6370	6214	5924	290	86	32	95	62.8	0.402
									C	CS	5924	5496	5146	350	95	82	86	13.7	0.088
									C	CS	5146	4944	4356	588	86	76	88	11.6	0.204
									C	CS	4356	4120	3938	182	88	69	78	21.6	0.26
									C	CS	3545	3322	3197	125	70	53	59	24.3	0.282
									C	CS	3197	2620	1370	1250	59	48	66	18.6	0.131
									C	CS	1370	913	617	296	66	53	73	19.7	0.52
									C	CS	617	379	202	177	73	59	82	19.2	0.928
Berrio et al. (2006)	Mexico	C	17.75	-99.4667	1430	Lake Huitziltepec	12	dry deciduous & mesophylous forest	FC	Ag	1869	1836	1729	107	59	30	51	49.2	0.677
									FC	Ag	1621	1599	1595	4	43	35	47	18.6	37.5
									FC	Ag	1579	1572	1568	4	39	30	41	23.1	30.556
									FC	Ag	1568	1564	1560	4	41	36	55	12.2	95
									FC	Ag	1560	1549	1545	4	55	25	37	54.5	10
									FC	Ag	1541	1537	1530	7	36	28	51	22.2	41.071
									FC	Ag	1530	1522	1518	4	51	34	41	33.3	10.294
									FC	FC	1137	1053	923	130	29	21	41	27.6	1.923
									FC	FC	923	875	661	214	41	30	53	26.8	0.977
									FC	FC	661	598	459	139	53	31	53	41.5	0.719
									FC	Ag	263	144	82	62	59	47	59	20.3	1.613
									FC	Ag	82	49	16	33	59	44	57	25.4	2.626
Berrio et al. (2000)	Colombia	S	5.8	-76.7	50	Laguna Jotaordo	1	trees, shrubs, climbers & epiphytes	FC	Ag	1334	1266	1198	68	80	62	74	22.5	0.98
Berrio et al. (2002)	Colombia	S	4.0833	-70.35	150	Laguna Chenevo	3	forest, gallery forest, shrubs & trees	FC	FC	6103	5687	4313.5	1373.5	67	62	78	7.5	0.233
									FC	FC	4313.5	2823.5	2729	94.5	78	72	80	7.7	1.411
									FC	FC	2729	2329	1975.5	353.5	80	72	82	10	0.354
Berrio et al. (2002)	Colombia	S	3.9667	-73.05	175	Laguna Mozambique	1	forest, gallery forest, shrubs & trees	FC	Ag	382.5	299	180	119	93	57	65	38.7	0.187
Berrio et al. (2002)	Colombia	S	3.1	-76.5167	1020	Quilichao	2	dry forest	FC	Ag	2415	2346	2322	24	77	34	43	55.8	0.872
									FC	Ag	2322	2299	2155	144	43	34	67	20.9	2.546
Berrio et al. (2002)	Colombia	S	3.0833	-76.5333	1020	La Teta	3	dry forest	FC	Ag	2215.5	1492	1228	264	61	22	37	63.9	0.146
									FC	Ag	1228	1193.5	866	327.5	36	12	18	66.7	0.076
									FC	Ag	866	741	657	84	18	11	42	38.9	5.272
Marchant & Taylor (1998)	Uganda	Af	-1.0833	29.75	2150	Mubwindi Swamp	5	montane forest	FC	FC	501	424	407	17	74	64	74	13.5	5.882
									FC	FC	407	386.5	375	11.5	74	49	60	33.8	3.826
									FC	FC	161	220.5	217.5	3	61	52	58	14.8	22.222
									FC	FC	77.5	75	71.5	3.5	62	50	73	19.4	54.762
									FC	FC	71.5	71	35.5	35.5	73	63	74	13.7	3.099
Bush et al. (2007)	Peru	S	-12.177	-69.0978	230	lake	5	arboreal	FC	B	5165	5023	4752	271	83	58	67	30.1	0.133
									FC	B	4752	4417	4035	382	67	57	63	14.9	0.157
									FC	Ag	4035	3661	3305	356	63	51	70	19	0.445
									FC	AgB	3305	2860	2319	541	70	61	80	12.9	0.39
									FC	AgB	834	666	566	100	81	77	94	4.9	4.25
Bush et al. (2007)	Peru	S	-12.083	-69	230	lake	1	arboreal	FC	B	1364	860	597	263	62	49	90	21	1.199
Bush et al. (2007)	Peru	S	-12.083	-69	230	lake	1	arboreal	FC	B	884	428	222	206	84	69	91	17.9	0.712
Bush et al. (2007)	Peru	S	-12.083	-69	230	lake	2	arboreal	FC	Ag	2411	994	865	129	44	29	46	34.1	0.879
									FC	B	865	497	350	147	46	30	81	34.8	2.168
Bush et al. (2007)	Brazil	S	-1.6469	-53.5956	25	lake	6	arboreal	FC	Ag	8381	8286	8152	134	96	86	98	10.4	0.896
									FC	B	7086	6895	6762	133	98	89	99	9.2	0.835
									FC	B	5524	4857	4552	305	87	78	85	10.3	0.255
									FC	AgB	4552	4038	3790	248	85	79	84	7.1	0.336
									FC	AgB	1429	1219	990	229	91	79	81	13.2	0.073
									FC	AgB	990	667	552	115	81	76	92	6.2	2.783
Bush et al. (2007)	Brazil	S	-1.6469	-53.5956	25	lake	8	arboreal	FC	Ag	8528	8030	7671	359	41	14	94	65.9	0.825
									FC	B	7671	6954	6427	527	94	81	90	13.8	0.131
									FC	AgB	6427	5172	4881	291	90	47	65	47.8	0.144
									FC	AgB	4881	4456	4211	245	65	35	88	46.2	0.721
									FC	AgB	4211	3630	3223	407	88	53	94	39.8	0.288
									FC	AgB	3223	2889	2222	667	94	57	85	39.4	0.113
									FC	Ag	2222	1815	1449	366	85	52	73	38.8	0.174
									FC	Ag	1449	1059	112	947	73	61	72	16.4	0.097
Bush et al. (2007)	Brazil	S	-1.6469	-53.5956	25	lake	5	arboreal	FC	B	8286	7866	7561	305	90	74	89	17.8	0.307
									FC	AgB	7561	7141	6797	344	89	82	95	7.9	0.54
									FC	AgB	5136	5021	4792	229	80	76	82	5	0.655
									FC	AgB	1928	1279	1069	210	87	71	81	18.4	0.298
									FC	AgB	821	630	191	439	81	79	87	2.5	0.911
Velez et al. (2005)	Colombia	S	2.0333	-77	760	Patia 1	5	dry forest	FC	B	7005	6609	6138	471	69	43	79	37.7	0.294
									FC	B	6138	5709	5257	452	79	52	78	34.2	0.213
									FC	B	5257	5053	4353	700	78	51	66	34.6	0.079
									FC	B	3512	3220	2899	321	49	36	48	26.5	0.288
									FC	B	1660	881	773	108	41	22	37	46.3	0.731
Velez et al. (2005)	Colombia	S	2.0333	-77	760	Patia 2	4	dry forest	FC	FC	4690.5	3424.5	3173	251.5	81	38	70	53.1	0.296
									FC	FC	3173	2073	1710	363	70	24	36	65.7	0.072
									FC	FC	1710	1051.5	749.5	302	36	15	32	58.3	0.268
									FC	FC	749.5	582.5	486	96.5	32	26	39	18.8	2.245
Montoya et al. (2011)	Venezuela	S	4.4667	-61.5833	910	peat bog	3	dryland forest post recovery	FC	B	5607	4805	4479	326	64	42	47	34.4	0.07
									FC	B	4479	3855	3499	356	47	35	42	25.5	0.164
									FC	B	3499	2608	2088	520	42	33	60	21.4	0.577
Zogning et al. (2001)	Cameroon	Af	6.47	10.31	1000	lake	1	trees	C	CD	2423.5	2307	2229	78	48	10	23	79.2	0.439
Mueller et al. (2010)	Guatemala	C	16.917	-89.8333	lowland	Lake Peten Itza	2	tropical lowland forest	FC	FC	870	754	366	388	79	39	89	50.6	0.322
									FC	FC	366	292	48	244	89	72	85	19.1	0.313
Figueroa-Rangel et al. (2010)	Mexico	C	19.592	-104.282	1820-1890	SMBR	3	highly diverse cloud forest	C	CD	1198	984	882	102	68	40	62	41.2	0.77
									C	CD	856	833	767	66	62	60	76	3.2	12.121
									C	CD	499	425	387	38	66	43	61	34.8	2.059
Parkes et al. (1992)	Tahiti	A	-17.667	-149.45	470	Lake Vaihiria	7	mid & high altitude hygrophile forest	LI	LI	487	445	402	43	46	31	43	32.6	1.86
									LI	LI	404	382	362	20	43	34	63	20.9	16.111
									LI	LI	362	321	280	41	63	20	70	68.3	2.836
									FC	FC	280	259	232	27	70	45	63	35.7	2.667
									FC	FC	233	208	131	77	63	37	69	41.3	1.598
									FC	FC	132	81	56	25	69	42	51	39.1	1.333
									FC	FC	57	30	2	28	51	20	60	60.8	4.608
Piperno et al. (2007)	Mexico	C	18.35	-99.483	740	Laguna Tuxpan	4	seasonally dry tropical forest	C	CD	1936	1903	1854	49	50	34	44	32	1.276
									C	CD	1662	1568	1512	56	40	8	43	80	1.953
									C	CD	1306	1254	1163	91	45	16	28	64.4	0.455
									FC	Ag	979	940	878	62	31	21	60	32.3	6.29
Giovana Parizzi et al. (1998)	Brazil	S	-19.633	-43.9	740	Lagoa Santa	4	cerrado semideciduous mosaic	C	CP	5100	4631	4162	469	14	13	29	7.1	3.412
									C	CP	4162	3740	3224	516	29	19	20	34.5	0.019
									C	CP	3224	2849	2333	516	20	17	31	15	0.904
									C	CP	2333	1863	1394	469	31	16	23	48.4	0.1
Haberle et al. (1991)	Indonesia	A	-4.083	138.933	1420	Kelela Swamp	6	montane & sub-alpine forest	FC	FC	5850	5261	4826	435	83	65	89	21.7	0.307
									FC	FC	4826	4226	3645	581	89	75	84	15.7	0.111
									FC	FC	3645	2781	2091	690	84	55	80	34.5	0.125
									FC	FC	2091	1854	1488	366	80	59	70	26.3	0.143
									FC	FC	1509	1186	909	277	69	67	76	2.9	1.625
									FC	FC	900	638	393	245	76	55	72	27.6	0.33
Haberle (1996)	Solomon Islands	A	-9.5	160.083	20	Laukutu Swamp	1	inland swamp	FC	FC	1605	904	441	463	47	17	34	63.8	0.122
Haberle (1998)	Papua New Guinea	A	-5.833	142.833	1650	Haeapugua Basin	3	variable lower montane	C	C	20896	16134	13410	2724	68	18	37	73.5	0.014
									C	C	13410	12805	8960	3845	37	27	67	27	0.104
									FC	FC	1113	953	683	270	59	23	46	61	0.237
Haberle (1998)	Papua New Guinea	A	-5.667	142.583	2300	Tugupugua Basin	4	variable lower montane	U	U	13801	13257	12690	567	56	49	55	12.5	0.151
									U	U	12690	11974	11332	642	55	45	54	18.2	0.14
									FC	FC	7744	6705	6235	470	83	67	86	19.3	0.253
									FC	FC	908	555	-20	575	70	33	39	52.9	0.028
Denham et al. (2003)	Papua New Guinea	A	-5.783	144.333	1560	Kuk Swamp	6	intermontane valley	FC	FC	10181	10137	10092	45	47	36	47	23.4	2.222
									FC	FC	10092	10011	9965	46	47	23	50	51.1	2.446
									FC	Ag	7572	6849	6751	98	22	2	18	90.9	0.816
									FC	Ag	6751	6545	6216	329	18	5	14	72.2	0.21
									FC	Ag	5335	4849	4387	462	15	9	27	40	0.649
									FC	Ag	4387	3929	3021	908	27	12	18	55.6	0.044
Neff et al. (2006)	Guatemala	C	13.933	-91.15	lowland	Sipacate - SIP99E	2	"arboreal"	FC	Ag	3839	3721	3288	433	16	7	42	56.3	0.898
									FC	Ag	3288	3150	2796	354	42	9	82	78.6	0.625
Neff et al. (2006)	Guatemala	C	13.933	-91.15	lowland	Sipacate - SIP014	1	"arboreal"	FC	Ag	5289	5251	4452	799	35	7	16	80	0.04
Neff et al. (2006)	Guatemala	C	14.483	-92.117	lowland	Manchon - MAN015	5	"arboreal"	C	CD	5882	5414	5320	94	28	12	23	57.1	0.731
									FC	Ag	4781	4734	4605	129	29	12	21	58.6	0.41
									FC	Ag	3914	2743	2438	305	38	4	9	89.5	0.048
									FC	Ag	1677	1291	1056	235	14	13	23	7.1	4.255
									FC	Ag	1056	717	459	258	23	11	19	52.2	0.258
Neff et al. (2006)	Guatemala	C	14.5	-92.167	lowland	Tilipia - TIL016	4	"arboreal"	FC	Ag	4435	4296	4188	108	28	20	29	28.6	1.042
									FC	Ag	4168	4064	3851	213	29	21	64	27.6	2.523
									FC	Ag	3808	3425	2947	478	64	30	73	53.1	0.265
									FC	Ag	764	648	606	42	38	30	39	21.1	2.679
Neff et al. (2006)	Guatemala	C	14.5	-92.167	lowland	Tilipia - OC001	3	"arboreal"	FC	FC	2161	1524	1359	165	28	12	21	57.1	0.341
									FC	FC	1359	1041	947	94	21	19	31	9.5	6.383
									FC	FC	711	546	310	236	31	22	27	29	0.235
Hermanowski et al. (2012)	Brazil	S	-6.352	-50.394	740	Pantano da Mauritia	5	"tropical forest"	C	CD	10396	10104	9971	133	78	32	47	59	0.245
									C	CD	9971	9971	9764	207	47	33	38	29.8	0.173
									C	CD	9764	9715	9667	48	38	31	34	18.4	0.893
									C	CD	9667	8937	6854	2083	34	10	29	70.6	0.038
									C	CD	6854	6306	5722	584	29	13	25	55.2	0.128
Figueroa-Rangel et al. (2012)	Mexico	C	19.593	-104.279	1880-2100	Sierra de Manantlan B.R.	13	"cloud forest"	C	CD	1152	1097	1069	28	46	30	60	34.8	6.696
									C	CD	1072	1043	1018	25	60	5	18	91.7	0.945
									C	CD	1018	994	964	30	18	12	24	33.3	6.667
									C	CD	964	940	911	29	24	19	30	20.8	7.586
									C	CD	911	893	861	32	30	18	21	40	0.781
									C	CD	877	860	837	23	21	7	25	66.7	5.59
									C	CD	827	811	796	15	24	12	14	50	1.111
									C	CD	785	770	745	25	14	10	18	28.6	8
									C	CD	746	726	707	19	18	10	16	44.4	3.947
									C	CD	707	691	639	52	16	11	32	31.3	8.077
									FC	FC	558	464	374	90	43	24	42	44.2	1.053
									FC	FC	374	280	184	96	42	20	32	52.4	0.568
									FC	FC	184	96	5	91	32	19	29	40.6	0.845
Lozano-Garcia et al. (2005)	Mexico	C	19.167	-99.533	2570	Lake Chignahuapan	7	"Trees"	C	CD	22003	20722.5	19753	969.5	71	43	51	39.4	0.029
									C	CD	19781.5	19188.5	18234	954.5	51	49	83	3.9	1.781
									C	CD	16149.5	14695	11408.5	3286.5	71	25	80	64.8	0.036
									C	CD	10579	9865	8505.5	1359.5	86	59	96	31.4	0.101
									U	U	4803.5	4527.5	3686.5	841	88	74	80	15.9	0.051
									FC	FC	3686.5	3239	1671.5	1567.5	80	47	86	41.3	0.075
									FC	FC	1671.5	1432	1099.5	332.5	86	61	67	29.1	0.072
da Luz et al. (2011)	Brazil	S	-21.75	-41.333	lowland	Lagoa de Cima	6	arboreal pollen	C	CD	7673	7334	7178	156	45	17	53	62.2	0.824
									C	CD	7178	6857	6040	817	53	21	47	60.4	0.099
									C	CD	6040	5090	4648	442	47	10	37	78.7	0.165
									C	CD	4648	4449	4206	243	37	34	42	8.1	1.097
									C	CD	4206	4052	3544	508	42	34	41	19	0.172
									C	CD	3544	3000	2990	10	41	22	44	46.3	11.579
Dominguez-Vazquez & Islebe (2008)	Mexico	C	16.991	-91.592	800	Laguna Naja	3	LMRF	C	CD	1237	719	578	141	40	13	43	67.5	0.788
									FC	Ag	403	265	180	85	44	42	55	4.5	7.647
									FC	Ag	180	102	-16	118	55	42	51	23.6	0.587
Carrillo-Bastos et al. (2010)	Mexico	C	19.297	-88.07	lowland	Lake Tzib	5	tropical forest	C	CD	6091	4722	4079	643	94	55	78	41.5	0.092
									C	CD	4079	3827	3548	279	78	73	76	6.4	0.215
									C	CD	3548	3184	2709	475	76	69	88	9.2	0.571
									FC	Both	2709	2430	1787	643	88	79	94	10.2	0.259
									C	CD	1787	1032	753	279	94	79	81	16	0.048
Rue (1987)	Honduras	C	14.75	-88.083	635	Lake Yojoa	5	Arboreal Pollen	FC	FC	5273	4900	4714	186	37	16	20	56.8	0.102
									FC	Ag	3594	3445	3221	224	27	25	39	7.4	3.125
									FC	Ag	3221	2848	2662	186	39	35	45	10.3	1.344
									FC	Ag	1766	1953	1542	224	67	26	62	61.2	0.392
									FC	Ag	1542	1244	610	634	62	26	40	58.1	0.061
Rue (1987)	Honduras	C	14.75	-89.1333	700	Petapilla Swamp	2	Arboreal Pollen	FC	FC	681	656	519	596	63	38	75	39.7	0.248
									FC	Ag	362	331	284	301	62	51	58	17.7	0.211
Deevey et al. (1979)	Guatemala	C	17.067	-89.417	lowland	Lake Yaxha	4	Grassland arboreal + arboreal	FC	Ag	1998	1885	1715	170	52	31	42	40.4	0.308
									FC	Ag	1632	1557.5	1435.5	122	42	18	30	57.1	0.41
									FC	Ag	1435.5	1354.5	1287	67.5	30	24	46	20	5.432
									FC	Ag	604	497.5	474	23.5	53	30	75	43.4	8.326
Deevey et al. (1979)	Guatemala	C	17.067	-89.367	lowland	Lake Sacnab	5	Grassland arboreal + arboreal	FC	Ag	4136.5	2727	2230	497	85	42	79	50.6	0.173
									FC	Ag	2230	1973.5	1784	189.5	79	51	58	35.4	0.132
									FC	Ag	1784	1463.5	1360	103.5	58	25	47	56.9	0.644
									FC	Ag	1360	1232	744	488	47	31	44	34	0.166
									FC	Ag	744	476.5	225.5	251	44	22	76	50	0.978
Leyden et al. (1998)	Mexico	C	20.667	-87.833	lowland	Lake Coba	4	trees & shrubs sum	FC	Ag	3131	2436	2195	241	76	29	37	61.8	0.071
									FC	Ag	2195	1903	1628	275	37	33	37	10.8	0.364
									FC	Ag	1628	1244	964	280	37	28	62	24.3	1.349
									FC	Ag	964	795	623	172	62	45	75	27.4	1.026
Penny et al. (1996)	Thailand	A	17.133	103.017	lowland	Nong Han Kumphawapi	2	trees & shrubs sum	FC	B	5954	3292	2188	1104	23	11	35	52.2	0.181
									FC	B	2188	1551	1067	484	35	17	19	51.4	0.023
Ledru (1993)	Brazil	S	-19	-46.767	1050	Salitre de Minas	6	arboreal pollen	C	CD	19469	15199	15058.5	140.5	47	25	49	46.8	0.776
									C	C	15058.5	14726	13369.5	1356.5	49	39	48	20.4	0.066
									C	CD	12170	12150	10354.5	1795.5	21	8	62	61.9	0.231
									C	CD	10354.5	9607.5	8644	963.5	62	46	62	25.8	0.104
									C	CD	8644	7986	7043	943	62	51	75	17.7	0.231
									C	CD	7043	5271.5	4486	785.5	75	10	43	86.7	0.065
Flenley & Butler (2001)	Indonesia	A	-2.25	101.5	1100	Sikijang Swamp	7	forest taxa	C	C	9963	9167	9114	53	93	68	80	26.9	0.906
									C	C	9114	8556	8343	213	80	62	86	22.5	0.626
									FC	B	8157	7659	7606	53	83	52	83	37.3	1.887
									FC	FC	7024	6398	5137	1261	82	56	85	31.7	0.088
									FC	B	5137	4491	3887	604	85	70	78	17.6	0.088
									FC	B	3887	3251	2573	678	78	76	90	2.6	1.032
									FC	B	2573	1948	623	1325	90	67	90	25.6	0.075
Curtis et al. (1998)	Guatemala	C	16.917	-89.833	110	Lake Peten-Itza	4	high forest	FC	FC	6692	6335	6281	54	82	59	68	28	0.725
									FC	FC	6281	6217	6091	126	68	51	71	25	0.934
									FC	FC	6091	6045	5892	153	71	64	75	9.9	1.027
									FC	FC	2976	1810	64	1746	58	13	61	77.6	0.061
Yulianto et al. (2005)	Indonesia	A	-3.317	116.117	lowland	Batulicin swamp	2	mangrove	C	CS	7761	7322	6334	988	47	12	56	74.5	0.127
									FC	FC	1535	980	-55	1035	45	29	63	35.6	0.205
Kirleis et al. (2011)	Indonesia	A	-1.654	120.189	1331	Bariri Tower	1	trees and palms	FC	FC	210	74	51	23	29	8	22	72.4	2.899
Enters et al. (2010)	Brazil	S	-17.988	-42.119	600	Lago Aleixo	2	forest trees/shrubs	C	C	5813	5495	4890	605	78	61	84	21.8	0.224
									C	C	1726	1600	1272	328	82	66	81	19.5	0.286
Monacci et al (2011)	Belize	C	17.421	-88.272	lowland	SR-63	8	mangroves	U	U	6687	6534	6386	148	78	60	71	23.1	0.413
									U	U	6386	6248	6086	162	71	65	76	8.5	1.132
									U	U	6086	5755	4737	1018	76	65	74	14.5	0.08
									C	C	2758	2277	1739	538	44	30	61	31.8	0.412
									U	U	1739	1273	838	435	61	50	74	18	0.502
									C	CD	838	453	265	188	74	49	75	33.8	0.553
									U	U	265	211	144	67	75	69	82	8	3.234
									U	U	144	114	25	89	82	55	69	32.9	0.583
*Variables not recorded – Trec measured directly from diagram.
Supplementary References
Behling, H. & Lima da Costa, M. Holocene Environmental Changes from the Rio Curua Record in the Caxiuanã Region, Eastern Amazon Basin. Quaternary Research 53, 369-377 (2000).
Berrio, J. C., Behling, H. & Hooghiemstra, H. Late-Holocene tropical rain-forest history from the Colombian Pacific area: a 4200-year pollen record from Laguna Jotaordó. The Holocene 10, 749-756 (2000).
Berrio, J. C., Hooghiemstra, H., Behling, H., Botero, P. & Van der Borg, K. Late-Quaternary savanna history of the Colombian Llanos Orientales from Lagunas Chenevo and Mozambique: a transect synthesis. The Holocene 12, 35-48 (2002).
Berrio, J. C., Hooghiemstra, H., Marchant, R. & Rangel, O. Late-glacial and Holocene history of the dry forest area in the south Colombian Cauca Valley. Journal of Quaternary Science 17, 667-682 (2002).
Berrio, J. C., Hooghiemstra, H., van Geel, B. & Ludlow-Wiechers, B. Environmental history of the dry forest biome of Guerrero, Mexico, and human impact during the last c. 2700 years. The Holocene 16, 63-80 (2006).
Bonnefille, R. & Riollet, G. The Kashiru Pollen Sequence (Burundi) Palaeoclimatic Implications for the Last 40,000 yr B.P. in Tropical Africa. Quaternary Research 30, 19-35 (1988).
Bush, M. B. et al. Holocene Fire and Occupation in Amazonia: Records from Two Lake Districts. Phil. Trans. R. Soc. B 362, 209-218 (2007).
Carrillo-Bastos, A., Islebe, G. A., Torrescano-Valle, N. & González, N. E. Holocene vegetation and climate history of central Quintana Roo, Yucatan Peninsula, Mexico. Review of Palaeobotany and Palynology 160, 189-196 (2010).
Colinvaux, P. A. et al. A Long Pollen Record from Lowland Amazonia: Forest and Cooling in Glacial Times. Science 274, 85-87 (1996).
Curtis, J. H. et al. A multi-proxy study of Holocene environmental change in the Maya Lowlands of Peten, Guatemala. Journal of Paleolimnology 19, 139-159 (1998).
da Luz, C. F. P. et al. Palynological evidence of replacement of the hygrophilous forest by field vegetation during the last 7,000 years B.P. in the northern coast of Rio de Janeiro, Brazil. AABC 83, 939-951 (2011).
Deevey, E. S. et al. Mayan Urbanism: Impact on a Tropical Karst Environment. Science 206, 290-306 (1979).
Denham, T. P., et al. Origins of Agriculture at Kuk Swamp in the Highlands of New Guinea. Science 301, 189-193 (2003).
Domínguez-Vázquez, G. & Islebe, G. A. Protracted drought during the late Holocene in the Lacandon rain forest, Mexico. Vegetation History and Archaeobotany 17, 327-333 (2008).
Elenga, H., Schwartz, D. & Vincens, A. Pollen evidence of late Quaternary vegetation and inferred climate changes in Congo. Palaeogeography, Palaeoclimatology, Palaeoecology 109, 345-356 (1994).
Enters, D. et al. Holocene environmental dynamics of south-eastern Brazil recorded in laminated sediments of Lago Aleixo. Journal of Paleolimnology 44, 265-277 (2010).
Figueroa-Rangel, B. L., Willis, K. J. & Olvera-Vargas, M. Cloud forest dynamics in the Mexican neotropics during the last 1300 years. Global Change Biology 16, 1689-1704 (2010).
Figueroa-Rangel, B. L., Willis, K. J. & Olvera-Vargas, M. Late Holocene successional dynamics in a transitional forest of west-central Mexico. The Holocene 22, 143-153 (2012).
Flenley, J. R. & Butler, K. Evidence for continued disturbance of upland rain forest in Sumatra for the last 7000 years of an 11,000 year record. Palaeogeography, Palaeoclimatology, Palaeoecology 171, 289-305 (2001).
Haberle, S. Explanations for palaeoecological changes on the northern plains of Guadalcanal, Solomon Islands: the last 3200 years. The Holocene 6, 333-338 (1996).
Haberle, S. Late Quaternary vegetation change in the Tari Basin, Papua New Guinea. Palaeogeography, Palaeclimatology, Palaeoecology 137, 1-24 (1998).
Haberle, S. G., Hope, G. S. & DeFretes, Y. Environmental Change in the Baliem Valley, Montane Irian Jaya, Republic of Indonesia. Journal of Biogeography 18, 25-40 (1991).
Hermanowski, B., da Costa, M. L. & Behling, H. Environmental changes in southeastern Amazonia during the last 25,000 yr revealed from a palaeoecological record. Quaternary Research 77, 138-148 (2012).
Kirleis, W., Pillar, V. D. & Behling, H. Human-environment interactions in mountain rainforests: archaeobotanical evidence from central Sulawesi, Indonesia. Vegetation History and Archaeobotany 20, 165-179 (2011).
Ledru, M-P. Late Quaternary Environmental and Climatic Changes in Central Brazil. Quaternary Research 39, 90-98 (1993).
Leyden, B. W., Brenner, M. & Dahlin, B. H. Cultural and Climatic History of Coba, a Lowland Maya City in Quintana Roo, Mexico. Quaternary Research 49, 111-122 (1998).
Lozano-García, S., Sosa-Nájera, S., Sugiura, Y. & Caballero, M. 23,000 yr of vegetation history of the Upper Lerma, a tropical high-altitude basin in Central Mexico. Quaternary Research 64, 70-82 (2005).
Maley, J. A Catastrophic Destruction of African Forests about 2,500 Years Ago Still Exerts a Major Influence on Present Vegetation Formations. IDS Bulletin 33, 13-30 (2002). (See Maley & Brenac (1998) for diagram.)
Maley, J. & Brenac, P. Vegetation dynamics, palaeoenvironments and climatic changes in the forests of western Cameroon during the last 28,000 years B.P. Review of Palaeobotany and Palynology 99, 157-187 (1998).
Maloney, B. K. A pollen diagram from Tao Sipinggan, a lake site in the Batak Highlands of North Sumatra, Indonesia. Modern Quaternary Research in Southeast Asia 6, 57-66 (1981).
Maloney, B. K. Pollen analytical evidence for early forest clearance in North Sumatra. Nature 287, 324-326 (1985).
Marchant, R. & Taylor, D. Dynamics of montane forest in central Africa during the late Holocene: a pollen-based record from western Uganda. The Holocene 8, 375-381 (1998).
Monacci, N. M., Meier-Grünhagen, U., Finney, B. P., Behling, H. & Wooller, M. J. Palaeoecology of mangroves along the Sibun River, Belize. Quaternary Research 76, 220-228 (2011).
Montoya, E., Rull, V. & Nogué, S. Early human occupation and land use changes near the boundary of the Orinoco and the Amazon basins (SE Venezuela): Palynological evidence from El Pauji record. Palaeogeography, Palaeoclimatology, Palaeoecology 310, 413-426 (2011).
Morley, R. J. The palaeoecology of Tasek Bera, a lowland swamp in Pahang, West Malaysia. Singapore Journal of Tropical Geography 2, 49-56 (1981).
Morley, R. J. A palaeoecological interpretation of a 10,000 year old pollen record from Danau Padang, central Sumatra, Indonesia. Journal of Biogeography 9, 151-190 (1982).
Mueller, A. D. et al. Climate drying and associated forest decline in the lowlands of northern Guatemala during the late Holocene. Quaternary Research 71, 133-141 (2009).
Mueller, A. D. et al. Recovery of the forest ecosystem in the tropical lowlands of northern Guatemala after disintegration of Classic Maya policies. Geology 38, 523-526 (2010).
Neff, H. et al. Early Maya Adaptive Patterns: Mid-Late Holocene Palaeoenvironmental Evidence from Pacific Guatemala. Latin American Antiquity 17, 287-315 (2006).
Newsome, J. Late Quaternary Vegetational History of the West Sumatran Highlands. Unpublished PhD thesis, University of Hull, 522pp (1985).
Parizzi, M. G., Salgado-Labouriau, M. L. & Kohler, H.C. Genesis and environmental history of Lagoa Santa, southeastern Brazil. The Holocene 8, 311-321 (1998).
Parkes, A., Teller, J. T. & Flenley, J. R. Environmental History of the Lake Vaihiria Drainage Basin, Tahiti, French Polynesia. Journal of Biogeography 19, 431-447 (1992).
Penny, D., Grindrod, J. & Bishop, P. Holocene Palaeoenvironmental Reconstruction Based on Microfossil Analysis of a Lake Sediment Core, Nong Han Kumphawapi, Udon Thani, Northeast Thailand. Asian Perspectives 35, 209-228 (1996).
Piperno, D. R. & Jones, J. G. Palaeoecological and archaeological implications of a Late Pleistocene/Early Holocene record of vegetation and climate from the Pacific coastal plain of Panama. Quaternary Research 59, 79-87 (2003).
Piperno, D. R. et al. Late Pleistocene and Holocene environmental history of the Iguala Valley, Central Balsas Watershed of Mexico. PNAS 104, 11874-11881 (2007).
Powell, J. M. Agricultural Traditions of the Mount Hagen Area. University of Papua New Guinea, Occasional Paper No. 12 (1975).
Rue, D. J. Early agriculture and early Postclassic Maya occupation in western Honduras. Nature 326, 285-286 (1987).
Umer, M., et al. Late Pleistocene and Holocene vegetation history of the Bale Mountains, Ethiopia. Quaternary Science Reviews 26, 2229-2246 (2007).
Urquhart, G. R. Palaeoecological record of hurricane disturbance and forest regeneration in Nicaragua. Quaternary International 195, 88-97 (2009).
van Zeist, W., Polhaupessy, N. A. & Stuijts, I. M. Two pollen diagrams from West Java, a preliminary report. Modern Quaternary Research in Southeast Asia 5, 43-56 (1979).
Vélez, M. I., Berrio, J. C., Hooghiemstra, H., Metcalfe, S. & Marchant, R. Palaeoenvironmental changes during the last ca. 8590 calibrated yr (7800 radiocarbon yr) in the dry forest ecosystem of the Patia Valley, Southern Colombian Andes: a multiproxy approach. Palaeogeography, Palaeoclimatology, Palaeoecology 216, 279-302 (2005).
Vincens, A. et al. Pollen-based vegetation changes in southern Tanzania during the last 4200 years: climate change and/or human impact. Palaeogeography, Palaeoclimatology, Palaeoecology 198, 321-334 (2003).
Wooller, M. J., Behling, H., Smallwood, B. J. & Fogel, M. Mangrove ecosystem dynamics and elemental cycling at Twin Cays, Belize, during the Holocene. Journal of Quaternary Science 19, 703-711 (2004).
Wooller, M. J., Morgan, R., Fowell, S., Behling, H. & Fogel, M. A multiproxy peat record of Holocene mangrove palaeoecology from Twin Cays, Belize. The Holocene 17, 1129-1139 (2007).
Yulianto, E., Rahardjo, A. T., Noeradi, D., Siregar, D. A. & Hirakawa, K. A Holocene pollen record of vegetation and coastal environmental changes in the coastal swamp forest at Batulicin, South Kalimantan, Indonesia. Journal of Asian Earth Sciences 25, 1-8 (2005).
Zogning, A., Giresse, P., Maley, J. & Gadel, F. The Late Holocene palaeoenvironment in the Lake Njupi area, west Cameroon: implications regarding the history of Lake Nyos. Journal of African Earth Sciences 24, 285-300 (1997).
